# Supplementary material for: Dual-mode rapid hemostatic materials composed of gelatin and carboxymethyl cellulose for non-compressible bleeding in spinal surgery
Source: Regen Biomater. 2026 Jun 16;13:rbag135. doi: 10.1093/rb/rbag135 (PMC13354601; doi:10.1093/rb/rbag135)
Supplement: rbag135_Supplementary_Data [file rbag135_supplementary_data.zip]

Archive with 4 entries (4 files):
- Supplementary Material.docx
- Video 2.mp4
- Video 3.mp4
- Video1.mp4
